# Supplementary material for: Soil-MobiNet: A Convolutional Neural Network Model Base Soil Classification to Determine Soil Morphology and Its Geospatial Location
Source: Sensors (Basel). 2023 Jul 27;23(15):6709. doi: 10.3390/s23156709 (PMC10422283; doi:10.3390/s23156709)
Supplement: Supplementary file 1 [file sensors-23-06709-s001.zip]

Archive with 1 entries (1 files):
- sensors-2466617-supplementary.pdf
